# Supplementary material for: StoatyDive: Evaluation and classification of peak profiles for sequencing data
Source: Gigascience. 2021 Jun 18;10(6):giab045. doi: 10.1093/gigascience/giab045 (PMC8212874; doi:10.1093/gigascience/giab045)
Supplement: giab045_Supplemental_Files [file giab045_supplemental_files.zip]

Archive with 6 entries (6 files):
- Supplements_1.pdf
- Supplements_2.pdf
- Supplements_3.pdf
- Supplements_4.pdf
- Supplements_5.pdf
- Supplements_6.pdf
